# Supplementary material for: Safety and efficacy of stereotactic ablative brachytherapy as a salvage therapy for recurrent chest wall cancer: A retrospective, multicenter study
Source: Front Oncol. 2023 Feb 7;12:957497. doi: 10.3389/fonc.2022.957497 (PMC9942776; doi:10.3389/fonc.2022.957497)
Supplement: Supplementary file 1 [file Table_1.xlsx]

## Sheet: Clinical characteristics of pat
Gender	Age	KPS	Primary tumor	Previous surgery	Previous radiotherapy	Guidance mode	Tumor size（cm）
Famale	81	80	Lung cancer	1	0	Simple CT guided	7.5
Male	57	70	Lung cancer	0	1	Simple CT guided	7.9
Male	74	60	Lung cancer	0	1	Coplanar template guided	7.3
Male	65	80	Lung cancer	0	1	Simple CT guided	6
Male	63	80	Lung cancer	1	1	Simple CT guided	7.9
Famale	48	70	Lung cancer	1	0	Simple CT guided	4.6
Famale	63	70	Breast cancer	1	1	3D-PNCT guided	5.8
Male	82	70	Lung cancer	1	1	Simple CT guided	5.2
Male	84	80	Lung cancer	1	1	Simple CT guided	8.1
Male	68	70	Lung cancer	1	0	Coplanar template guided	6.2
Famale	49	70	Lung cancer	0	1	Simple CT guided	5.7
Famale	59	70	Lung cancer	1	1	Simple CT guided	5.6
Male	64	70	Lung cancer	0	0	Coplanar template guided	6
Famale	50	70	Lung cancer	1	0	Simple CT guided	4.5
Male	57	80	Thyroid cancer	1	1	3D-PNCT guided	5.9
Famale	65	80	Lung cancer	1	1	Simple CT guided	6.3
Male	53	70	Lung cancer	0	1	3D-PNCT guided	5
Male	66	80	Lung cancer	0	1	Simple CT guided	8.3
Male	84	70	Lung cancer	1	1	Simple CT guided	5.7
Male	73	70	Lung cancer	1	1	Simple CT guided	8.9
Male	49	80	Lung cancer	1	1	Simple CT guided	6
Male	72	80	Lung cancer	1	0	Coplanar template guided	5
Male	56	90	Lung cancer	0	1	Simple CT guided	7.5
Male	71	70	Thyroid cancer	1	0	Coplanar template guided	5
Famale	64	70	Breast cancer	1	0	Coplanar template guided	5.2
Male	42	70	Lung cancer	1	1	Simple CT guided	6
Famale	50	90	Breast cancer	1	1	3D-PNCT guided	7.3
Male	61	80	Lung cancer	0	1	Simple CT guided	8
Male	53	70	Lung cancer	1	1	3D-PNCT guided	6
Male	53	70	Lung cancer	1	0	Simple CT guided	7.9
Male	56	80	Lung cancer	0	1	Simple CT guided	6.7
Famale	46	80	Breast cancer	1	1	Coplanar template guided	5
Male	59	80	Thyroid cancer	0	0	Coplanar template guided	4.2
Male	85	70	Thyroid cancer	1	1	Coplanar template guided	5.5
Male	82	70	Thyroid cancer	0	0	Coplanar template guided	5.3
Famale	77	70	Lung cancer	1	0	Coplanar template guided	5
Male	60	80	Lung cancer	1	0	Simple CT guided	6
Male	66	80	Lung cancer	1	0	Simple CT guided	5
Famale	68	70	Breast cancer	1	1	3D-PNCT guided	5.3
Male	60	70	Lung cancer	1	1	Coplanar template guided	6
Male	48	70	Lung cancer	1	0	Coplanar template guided	6
Male	54	70	Lung cancer	1	1	Coplanar template guided	5.5
Male	68	80	Lung cancer	1	0	Coplanar template guided	4.5
Male	52	90	Lung cancer	1	0	Coplanar template guided	5.9
Male	70	70	Lung cancer	1	0	Simple CT guided	6.5
Famale	66	70	Lung cancer	1	0	Simple CT guided	5.6
Famale	69	80	Lung cancer	1	0	Simple CT guided	6.5
Male	79	80	Lung cancer	1	0	Coplanar template guided	5.7
Male	68	80	Lung cancer	1	1	Coplanar template guided	3.9
Famale	48	80	Lung cancer	1	0	Simple CT guided	4.5
Male	68	80	Lung cancer	0	0	3D-PNCT guided	4.3
Famale	50	70	Lung cancer	1	0	Coplanar template guided	5
Male	52	70	Lung cancer	1	0	Coplanar template guided	5
Male	58	80	Lung cancer	0	0	Simple CT guided	6
Male	72	80	Lung cancer	1	0	Simple CT guided	5
Male	73	80	Lung cancer	1	1	Simple CT guided	6.5
Male	53	70	Lung cancer	1	1	Simple CT guided	5
Male	65	80	Lung cancer	1	1	Simple CT guided	5
Famale	78	80	Lung cancer	1	1	Coplanar template guided	4
Famale	76	80	Lung cancer	1	1	Coplanar template guided	5
Famale	63	80	Lung cancer	0	0	Coplanar template guided	5
Male	78	70	Lung cancer	1	1	Simple CT guided	5
Male	74	80	Lung cancer	0	1	Simple CT guided	7.1
Male	52	80	Lung cancer	1	0	Coplanar template guided	6.5
Famale	66	80	Lung cancer	1	0	Coplanar template guided	5
Famale	72	80	Lung cancer	1	0	Coplanar template guided	5
Male	55	90	Lung cancer	1	0	Coplanar template guided	4.6
Famale	46	80	Breast cancer	1	1	3D-PNCT guided	5.1
Famale	70	70	Lung cancer	1	0	Simple CT guided	5
Male	55	80	Thyroid cancer	1	1	3D-PNCT guided	4.7
Famale	62	80	Breast cancer	1	1	Simple CT guided	4.5
Famale	62	90	Breast cancer	1	1	3D-PNCT guided	4.8
Famale	58	90	Breast cancer	1	0	Coplanar template guided	6
Famale	51	90	Breast cancer	1	1	Coplanar template guided	7.5
Famale	62	70	Breast cancer	1	1	3D-PNCT guided	6.3
Male	71	70	Lung cancer	0	0	Coplanar template guided	2.5
Famale	64	70	Breast cancer	0	0	Coplanar template guided	2.2
Famale	70	70	Lung cancer	1	0	Coplanar template guided	4
Famale	63	70	Breast cancer	0	1	Coplanar template guided	4
Male	47	70	Lung cancer	1	1	Simple CT guided	3.7
Male	36	60	Lung cancer	1	1	Simple CT guided	3.2
Male	59	70	Thyroid cancer	0	0	Simple CT guided	4
Famale	67	70	Lung cancer	0	0	Coplanar template guided	1.5
Male	32	70	Lung cancer	1	0	Coplanar template guided	3.2
Famale	68	70	Thyroid cancer	1	0	Simple CT guided	3
Famale	42	80	Breast cancer	1	0	Simple CT guided	3.9
Male	55	70	Lung cancer	1	0	Simple CT guided	4
Famale	76	70	Lung cancer	1	0	Coplanar template guided	4
Famale	48	80	Breast cancer	1	0	Coplanar template guided	3.3
Male	68	80	Lung cancer	0	0	3D-PNCT guided	2.1
Famale	62	70	Lung cancer	1	0	Coplanar template guided	3
Male	75	70	Lung cancer	1	0	Coplanar template guided	3
Famale	53	70	Lung cancer	1	1	Simple CT guided	1.8
Famale	39	70	Lung cancer	1	0	Coplanar template guided	4
Male	67	80	Lung cancer	1	0	Coplanar template guided	4
Male	68	70	Lung cancer	1	0	Simple CT guided	4
Male	71	80	Lung cancer	1	0	Coplanar template guided	3
Famale	72	90	Breast cancer	1	1	Simple CT guided	3.2
Male	57	80	Lung cancer	1	0	Coplanar template guided	3.4
Famale	33	80	Breast cancer	0	0	3D-PNCT guided	3
Famale	33	80	Breast cancer	0	0	3D-PNCT guided	4
Male	80	80	Lung cancer	1	0	Coplanar template guided	4
Famale	84	80	Lung cancer	1	0	Coplanar template guided	4
Male	75	70	Lung cancer	1	0	Coplanar template guided	3
Famale	70	80	Breast cancer	1	0	Coplanar template guided	2.8
Famale	62	80	Lung cancer	0	1	Coplanar template guided	3
Male	76	80	Lung cancer	1	0	Coplanar template guided	3.1
Male	57	90	Lung cancer	1	0	Coplanar template guided	3.1
Male	60	80	Lung cancer	1	0	Simple CT guided	3
Male	64	70	Lung cancer	1	0	Coplanar template guided	4
Famale	58	80	Breast cancer	1	1	3D-PNCT guided	2.6
Male	50	80	Lung cancer	1	1	Simple CT guided	3.2
Male	62	80	Lung cancer	0	1	3D-PNCT guided	2.4
Male	70	80	Thyroid cancer	1	1	3D-PNCT guided	3.5
Famale	70	80	Lung cancer	1	0	Coplanar template guided	3
Famale	50	90	Lung cancer	1	1	Simple CT guided	2.3
Male	73	80	Lung cancer	1	0	Coplanar template guided	3
Famale	42	80	Breast cancer	0	1	Coplanar template guided	3
Famale	64	90	Lung cancer	1	0	Simple CT guided	4
Male	56	80	Lung cancer	1	0	Coplanar template guided	3
Male	79	90	Lung cancer	1	0	Coplanar template guided	3
Famale	76	100	Lung cancer	1	0	Coplanar template guided	3
Famale	64	80	Lung cancer	1	0	Coplanar template guided	3
Male	73	80	Lung cancer	1	0	Coplanar template guided	3
Male	46	70	Lung cancer	1	1	Simple CT guided	2.1
Male	55	80	Lung cancer	1	0	Coplanar template guided	3
Male	59	100	Lung cancer	0	1	3D-PNCT guided	3
Famale	53	80	Breast cancer	1	1	3D-PNCT guided	3.8
Famale	53	90	Breast cancer	1	1	3D-PNCT guided	3
Famale	50	90	Breast cancer	1	1	Coplanar template guided	2.3
