# Supplementary material for: Safety and efficacy of stereotactic ablative brachytherapy as a salvage therapy for recurrent chest wall cancer: A retrospective, multicenter study
Source: Front Oncol. 2023 Feb 7;12:957497. doi: 10.3389/fonc.2022.957497 (PMC9942776; doi:10.3389/fonc.2022.957497)
Supplement: Supplementary file 2 [file Table_2.xlsx]

## Sheet: patient data for analysis
Gender	Age	KPS	PrimaryTumor	PreviousSurgery	PreviousRadiotherapy	ImplantationMode	TumorSize（cm）	D90	LocalControl（m）	LocalControlStatus	OS（m）	SurvivalStatus
2	2	2	1	1	0	2	2	0	2	1	4	0
1	1	1	1	0	1	3	2	0	2	1	4	0
1	2	1	1	0	1	1	2	0	2	1	5	0
1	1	2	1	0	1	3	2	0	3	1	5	0
1	1	2	1	1	1	3	2	0	5	0	5	1
2	1	1	1	1	0	3	2	0	6	0	6	0
2	1	1	2	1	1	2	2	0	3	1	6	0
1	2	1	1	1	1	3	2	0	6	1	6	1
1	2	2	1	1	1	3	2	0	4	1	6	1
1	1	1	1	1	0	1	2	0	7	0	7	1
2	1	1	1	0	1	3	2	0	7	0	7	1
2	1	1	1	1	1	3	2	0	6	1	7	0
1	1	1	1	0	0	1	2	1	8	0	8	1
2	1	1	1	1	0	3	2	1	8	0	8	0
1	1	2	3	1	1	2	2	0	2	1	8	1
2	1	2	1	1	1	3	2	0	4	1	8	0
1	1	1	1	0	1	2	2	1	6	1	8	1
1	1	2	1	0	1	3	2	0	3	1	8	1
1	2	1	1	1	1	3	2	0	2	1	8	0
1	2	1	1	1	1	3	2	0	3	1	8	0
1	1	2	1	1	1	3	2	0	2	1	8	1
1	2	2	1	1	0	1	2	0	2	1	9	0
1	1	2	1	0	1	3	2	0	3	1	9	1
1	2	1	3	1	0	1	2	1	10	0	10	1
2	1	1	2	1	0	1	2	1	10	0	10	1
1	1	1	1	1	1	3	2	0	10	0	10	0
2	1	2	2	1	1	2	2	0	10	0	10	1
1	1	2	1	0	1	3	2	0	5	1	10	1
1	1	1	1	1	1	2	2	0	6	1	11	1
1	1	1	1	1	0	3	2	0	2	1	11	0
1	1	2	1	0	1	3	2	0	12	0	12	0
2	1	2	2	1	1	1	2	0	12	0	12	1
1	1	2	3	0	0	1	2	1	13	0	13	1
1	2	1	3	1	1	1	2	1	14	0	14	1
1	2	1	3	0	0	1	2	1	14	0	14	1
2	2	1	1	1	0	1	2	0	14	0	14	1
1	1	2	1	1	0	3	2	1	12	1	15	0
1	1	2	1	1	0	3	2	0	8	1	15	0
2	1	1	2	1	1	2	2	1	12	1	16	0
1	1	1	1	1	1	1	2	0	8	1	17	0
1	1	1	1	1	0	1	2	0	6	1	17	1
1	1	1	1	1	1	1	2	1	12	1	18	1
1	1	2	1	1	0	1	2	1	12	0	18	0
1	1	2	1	1	0	1	2	1	8	1	18	1
1	2	1	1	1	0	3	2	0	15	0	18	0
2	1	1	1	1	0	3	2	0	16	0	18	1
2	1	2	1	1	0	3	2	0	12	1	19	0
1	2	2	1	1	0	1	2	1	13	1	20	0
1	1	2	1	1	1	1	1	1	20	0	20	1
2	1	2	1	1	0	3	2	1	18	1	20	0
1	1	2	1	0	0	2	2	0	20	0	20	1
2	1	1	1	1	0	1	2	0	20	0	20	1
1	1	1	1	1	0	1	2	0	16	1	20	0
1	1	2	1	0	0	3	2	1	15	1	21	1
1	2	2	1	1	0	3	5	0	21	0	21	1
1	2	2	1	1	1	3	2	0	6	1	21	0
1	1	1	1	1	1	3	2	1	11	0	22	1
1	1	2	1	1	1	3	2	0	6	1	22	1
2	2	2	1	1	1	1	1	0	17	1	24	0
2	2	2	1	1	1	1	2	0	15	1	24	1
2	1	2	1	0	0	1	2	0	9	1	24	1
1	2	1	1	1	1	3	2	0	20	1	24	0
1	2	2	1	0	1	3	2	0	13	1	24	1
1	1	2	1	1	0	1	2	1	9	1	25	0
2	1	2	1	1	0	1	2	1	20	1	25	1
2	2	2	1	1	0	1	2	0	25	0	25	1
1	1	2	1	1	0	1	2	0	25	0	25	0
2	1	2	2	1	1	2	2	0	24	1	25	0
2	2	1	1	1	0	3	2	0	13	1	26	0
1	1	2	3	1	1	2	2	1	28	0	28	1
2	1	2	2	1	1	3	2	1	24	1	35	1
2	1	2	2	1	1	2	2	1	36	0	36	1
2	1	2	2	1	0	1	2	1	30	1	37	0
2	1	2	2	1	1	1	2	0	6	1	37	0
2	1	1	2	1	1	2	2	1	38	1	50	1
1	2	1	1	0	0	1	1	1	5	0	5	1
2	1	1	2	0	0	1	1	1	7	0	7	1
2	2	1	1	1	0	1	1	0	7	0	7	0
2	1	1	2	0	1	1	1	0	8	0	8	1
1	1	1	1	1	1	3	1	0	9	0	9	1
1	1	1	1	1	1	2	1	0	6	1	9	0
1	1	1	3	0	0	3	1	1	12	0	12	0
2	1	1	1	0	0	1	1	1	14	0	14	0
1	1	1	1	1	0	1	1	1	12	1	14	0
2	1	1	3	1	0	3	1	1	15	0	15	1
2	1	2	2	1	0	3	1	1	16	0	16	1
1	1	1	1	1	0	3	1	0	16	0	16	1
2	2	1	1	1	0	1	1	0	6	1	16	0
2	1	2	2	1	0	1	1	1	13	1	18	1
1	1	2	1	0	0	2	1	0	18	0	18	0
2	1	1	1	1	0	1	1	0	7	1	18	0
1	2	1	1	1	0	1	1	0	19	0	19	0
2	1	1	1	1	1	3	1	0	20	0	20	0
2	1	1	1	1	0	1	1	0	20	0	20	0
1	1	2	1	1	0	1	1	0	16	1	20	1
1	1	1	1	1	0	3	1	1	21	0	21	1
1	2	2	1	1	0	1	1	0	13	1	21	0
2	2	2	2	1	1	3	1	1	22	0	22	1
1	1	2	1	1	0	1	1	1	18	1	22	1
2	1	2	2	0	0	2	1	1	22	0	22	0
2	1	2	2	0	0	2	1	0	22	0	22	0
1	2	2	1	1	0	1	1	0	16	1	22	0
2	2	2	1	1	0	1	1	0	22	0	22	0
1	2	1	1	1	0	1	1	0	22	0	22	1
2	2	2	2	1	0	1	1	1	24	0	24	1
2	1	2	1	0	1	1	1	1	12	1	24	1
1	2	2	1	1	0	1	1	1	24	0	24	0
1	1	2	1	1	0	1	1	1	25	0	25	1
1	1	2	1	1	0	3	1	0	25	0	25	1
1	1	1	1	1	0	1	1	0	25	0	25	1
2	1	2	2	1	1	2	1	1	26	0	26	1
1	1	2	1	1	1	3	1	0	26	0	26	0
1	1	2	1	0	1	2	1	1	27	0	27	1
1	2	2	3	1	1	2	1	1	27	0	27	1
2	2	2	1	1	0	1	1	0	27	0	27	1
2	1	2	1	1	1	3	1	1	28	0	31	0
1	2	2	1	1	0	1	1	1	14	1	33	0
2	1	2	2	0	1	1	1	1	36	0	36	1
2	1	2	1	1	0	3	1	0	24	1	36	1
1	1	2	1	1	0	1	1	1	37	0	37	1
1	2	2	1	1	0	1	1	0	30	1	37	0
2	2	2	1	1	0	1	1	0	11	1	37	0
2	1	2	1	1	0	1	1	1	38	0	38	0
1	2	2	1	1	0	1	1	0	20	1	38	0
1	1	1	1	1	1	3	1	1	39	0	39	1
1	1	2	1	1	0	1	1	0	46	0	46	1
1	1	2	1	0	1	2	1	1	58	0	58	1
2	1	2	2	1	1	2	1	1	58	0	58	0
2	1	2	2	1	1	2	1	1	25	1	62	1
2	1	2	2	1	1	1	1	1	70	0	70	1
